# Supplementary material for: The effect of Asparagopsis taxiformis, Ascophyllum nodosum, and Fucus vesiculosus on ruminal methanogenesis and metagenomic functional profiles in vitro
Source: Microbiol Spectr. 2024 Sep 30;12(11):e03942-23. doi: 10.1128/spectrum.03942-23 (PMC11542596; doi:10.1128/spectrum.03942-23)
Supplement: Supplemental tables — Tables S1 and S2. [file spectrum.03942-23-s0002.xlsx]

## Sheet: Table S1
Table S1. Total gas and methane production in HGT
Run	Treatment	Total_gas_ml*	CH4_ml*	CH4_%*
1	TMR	45.1	7.6	18.7
1	TMR	44.8	7.6	19
1	TMR	46.1	7.3	17.8
2	TMR	46	7.1	17.7
2	TMR	46.4	7.1	17.6
2	TMR	45.8	7	17.4
3	TMR	44.3	7	17.9
3	TMR	44.3	6.9	17.6
3	TMR	45.6	7.2	17.7
4	TMR	46.2	7.5	18.1
4	TMR	43.3	7	17.9
1	AN1	41.2	6.8	18.4
1	AN1	42.4	6.6	17.5
2	AN1	42.7	6.5	17.3
2	AN1	42.7	6.5	17.3
3	AN1	41.3	6.5	17.6
3	AN1	43.2	6.3	16.5
4	AN1	39.4	6.3	17.6
4	AN1	41.5	6.5	17.4
1	AN2	43	6.9	17.9
1	AN2	44.3	7.1	17.8
2	AN2	43.9	6.8	17.7
2	AN2	43.3	6.7	17.6
3	AN2	42.8	6.8	17.8
3	AN2	41	6.3	17.4
4	AN2	41.5	6.6	17.5
4	AN2	40.9	6.5	17.5
1	AT	41.1	6	16.4
1	AT	39.6	2.6	7.5
2	AT	34.5	2.7	9.1
2	AT	42.6	-1.5	-3.9
3	AT	38.2	-0.4	-1.1
3	AT	34.1	2.6	8.5
4	AT	35.1	0.1	0.4
4	AT	35.1	3.5	11.2
1	FV1	40.9	6.6	18.1
1	FV1	42.2	7	18.5
2	FV1	44	6.6	17.2
2	FV1	44.3	6.7	17.3
3	FV1	39.8	6.3	17.9
3	FV1	42.6	6.4	17
4	FV1	41.5	6.7	17.8
4	FV1	42.1	6.7	17.5
1	FV2	40.3	6.7	18.7
1	FV2	39.3	6.6	18.9
2	FV2	43.9	6.6	17.2
2	FV2	38.3	6	17.8
3	FV2	41.3	6.4	17.4
3	FV2	42.8	6.6	17.2
4	FV2	39.7	6.4	17.8
4	FV2	38.8	6.1	17.5
*Total gas and methane production were corrected using blanks (syringes buffered with rumen fluid), and the gas production with a correction factor was calculated with the gas production of the standards.

## Sheet: Table S2
Table S2. Total gas and methane production in Rusitec
Run	Day	Treatment	Total_gas_ml	CH4_ml	CH4_%
1	7	AN1	896.8	125.6	14
1	8	AN1	916.5	134.7	14.7
1	9	AN1	916.8	121	13.2
1	10	AN1	955.9	129	13.5
1	11	AN1	1037.4	149.4	14.4
1	12	AN1	892.9	139.3	15.6
1	13	AN1	689.8	102.8	14.9
2	7	AN1	880	137.3	15.6
2	8	AN1	946.9	148.7	15.7
2	9	AN1	811.9	124.2	15.3
2	10	AN1	959.5	147.8	15.4
2	11	AN1	835.7	140.4	16.8
2	12	AN1	950.5	140.7	14.8
2	13	AN1	685	116.5	17
2	7	AN1	1102.3	181.9	16.5
2	8	AN1	857.7	144.1	16.8
2	9	AN1	979.9	151.9	15.5
2	10	AN1	793	121.3	15.3
2	11	AN1	922.4	141.1	15.3
2	12	AN1	999.4	160.9	16.1
2	13	AN1	836.6	143.9	17.2
1	7	AN1	1064.5	.	.
1	8	AN1	915.5	129.1	14.1
1	9	AN1	983.2	128.8	13.1
1	10	AN1	1035.6	.	.
1	11	AN1	826.7	114.1	13.8
1	12	AN1	914.2	143.5	15.7
1	13	AN1	932.3	150.1	16.1
1	7	AN2	949.3	149	15.7
1	8	AN2	927.4	147.5	15.9
1	9	AN2	886.8	136.6	15.4
1	10	AN2	959.2	147.7	15.4
1	11	AN2	833.9	115.9	13.9
1	12	AN2	812.4	134.9	16.6
1	13	AN2	846.9	141.4	16.7
2	7	AN2	936.8	149	15.9
2	8	AN2	873.3	143.2	16.4
2	9	AN2	836.6	132.2	15.8
2	10	AN2	915.7	137.4	15
2	11	AN2	1070	155.2	14.5
2	12	AN2	1055.9	168.9	16
2	13	AN2	899.7	150.2	16.7
1	7	AN2	.	.	.
1	8	AN2	1105.8	185.8	16.8
1	9	AN2	1176.9	187.1	15.9
1	10	AN2	1071.2	173.5	16.2
1	11	AN2	1002.7	152.4	15.2
1	12	AN2	857	137.1	16
1	13	AN2	885.8	136.4	15.4
2	7	AN2	799.1	137.4	17.2
2	8	AN2	795.9	140.9	17.7
2	9	AN2	833.6	140	16.8
2	10	AN2	779.4	125.5	16.1
2	11	AN2	847.9	132.3	15.6
2	12	AN2	688	108	15.7
2	13	AN2	744	122.8	16.5
2	7	AT	756.3	12.9	1.7
2	8	AT	.	.	.
2	9	AT	767	0	0
2	10	AT	787.7	0	0
2	11	AT	832.2	0	0
2	12	AT	727.5	0	0
2	13	AT	741	0	0
1	7	AT	760.6	30.4	4
1	8	AT	790.3	17.4	2.2
1	9	AT	772.8	4.6	0.6
1	10	AT	1002.9	0	0
1	11	AT	823.1	0	0
1	12	AT	709.9	2.8	0.4
1	13	AT	792	2.4	0.3
1	7	AT	837.2	77.9	9.3
1	8	AT	801.4	57.7	7.2
1	9	AT	784.3	31.4	4
1	10	AT	940.6	9.4	1
1	11	AT	794.6	3.2	0.4
1	12	AT	774.6	4.6	0.6
1	13	AT	811	1.6	0.2
2	7	AT	988.9	135.5	13.7
2	8	AT	845.6	119.2	14.1
2	9	AT	1041.5	128.1	12.3
2	10	AT	1021.5	120.5	11.8
2	11	AT	976.2	121	12.4
2	12	AT	860.4	90.3	10.5
2	13	AT	775.3	85.3	11
1	7	FV1	850.2	104.6	12.3
1	8	FV1	1031.1	169.1	16.4
1	9	FV1	782.2	122.8	15.7
1	10	FV1	950.1	157.7	16.6
1	11	FV1	851.3	121.7	14.3
1	12	FV1	628.8	95.6	15.2
1	13	FV1	1033.4	159.1	15.4
2	7	FV1	809.7	112.5	13.9
2	8	FV1	877.2	136.8	15.6
2	9	FV1	735.6	111.1	15.1
2	10	FV1	777.2	127.5	16.4
2	11	FV1	881.4	136.6	15.5
2	12	FV1	649.7	94.9	14.6
2	13	FV1	812.8	121.9	15
2	7	FV1	924.7	134.1	14.5
2	8	FV1	731	125	17.1
2	9	FV1	624.8	103.7	16.6
2	10	FV1	760.5	123.2	16.2
2	11	FV1	735.2	119.1	16.2
2	12	FV1	809.8	137.7	17
2	13	FV1	653.4	111.7	17.1
1	7	FV1	744.8	84.9	11.4
1	8	FV1	964.1	144.6	15
1	9	FV1	903.5	130.1	14.4
1	10	FV1	1023.6	151.5	14.8
1	11	FV1	880.2	139.1	15.8
1	12	FV1	885.2	145.2	16.4
1	13	FV1	910.1	141.1	15.5
2	7	FV2	847	134.7	15.9
2	8	FV2	748.2	115.2	15.4
2	9	FV2	697.9	111.7	16
2	10	FV2	728	112.1	15.4
2	11	FV2	968.4	146.2	15.1
2	12	FV2	783.7	119.1	15.2
2	13	FV2	771.9	119.6	15.5
1	7	FV2	805.6	119.2	14.8
1	8	FV2	717.5	113.4	15.8
1	9	FV2	805.5	128.9	16
1	10	FV2	839.6	125.9	15
1	11	FV2	832.3	122.3	14.7
1	12	FV2	812.2	121	14.9
1	13	FV2	834.6	138.5	16.6
1	7	FV2	936.8	128.3	13.7
1	8	FV2	812.3	117	14.4
1	9	FV2	950.2	138.7	14.6
1	10	FV2	989.1	151.3	15.3
1	11	FV2	918.2	130.4	14.2
1	12	FV2	917.1	142.2	15.5
1	13	FV2	1053	178	16.9
2	7	FV2	969.4	135.7	14
2	8	FV2	810.1	128.8	15.9
2	9	FV2	745.4	120.8	16.2
2	10	FV2	849.4	139.3	16.4
2	11	FV2	908.4	141.7	15.6
2	12	FV2	830	127	15.3
2	13	FV2	834.6	128.5	15.4
2	7	TMR	902.6	156.1	17.3
2	8	TMR	984.3	167.3	17
2	9	TMR	827.3	144.8	17.5
2	10	TMR	922.9	163.4	17.7
2	11	TMR	961.5	161.5	16.8
2	12	TMR	1061.7	182.6	17.2
2	13	TMR	864.8	153.1	17.7
1	7	TMR	969.2	147.3	15.2
1	8	TMR	910.9	152.1	16.7
1	9	TMR	937.8	154.7	16.5
1	10	TMR	1041.9	166.7	16
1	11	TMR	1077.6	169.2	15.7
1	12	TMR	1010.7	.	.
1	13	TMR	1152	188.9	16.4
1	7	TMR	868	129.3	14.9
1	8	TMR	877	137.7	15.7
1	9	TMR	874.6	131.2	15
1	10	TMR	842.6	133.1	15.8
1	11	TMR	768.3	116	15.1
1	12	TMR	788.7	134.1	17
1	13	TMR	784.9	133.4	17
2	7	TMR	1074.1	178.3	16.6
2	8	TMR	957.4	170.4	17.8
2	9	TMR	1005.2	182.9	18.2
2	10	TMR	930.1	173.9	18.7
2	11	TMR	865.3	158.3	18.3
2	12	TMR	903.3	153.6	17
2	13	TMR	1038.8	188	18.1
